# Supplementary material for: Molecular Structure and Properties of Resistant Dextrins from Potato Starch Prepared by Microwave Heating
Source: Int J Mol Sci. 2024 Oct 18;25(20):11202. doi: 10.3390/ijms252011202 (PMC11508830; doi:10.3390/ijms252011202)
Supplement: Supplementary file 1 [file ijms-25-11202-s001.zip]

Archive with 1 entries (1 files):
- ijms-3248495-supplementary.pdf
